# Supplementary material for: Detection of Variants in 15 Genes in 87 Unrelated Chinese Patients with Leber Congenital Amaurosis
Source: PLoS One. 2011 May 13;6(5):e19458. doi: 10.1371/journal.pone.0019458 (PMC3094346; doi:10.1371/journal.pone.0019458)
Supplement: Table S1 — Primers used for sequencing. This table listed 340 primers used to amplify genomic fragments of the GUCY2D, CRB1, RPE65, RPGRIP1, AIPL1, SPATA7, LCA5, CRX, RDH12, CEP290, IMPDH1, TULP1, and MERTK genes. (XLS) [file pone.0019458.s001.xls]

## Sheet: Sheet1
Table S1. Primers used for sequencing.
Primer name	Primer 5’-3’
GUCY2D-E1-FW	gcagtaggggctctcatcct
GUCY2D-E1-RV	aagactaactggggccaagg
GUCY2D-E2a-FW	ccttggccccagttagtctt
GUCY2D-E2a-RV	gttcaccggacccacgag
GUCY2D-E2b-FW	gtccccgcttcgaggtag
GUCY2D-E2b-RV	accgagtgcatcaccatga
GUCY2D-E3-FW	cccttggacctgtctggag
GUCY2D-E3-RV	gggccagagcctctacatta
GUCY2D-E4-FW	aactggaaggtggcaacagt
GUCY2D-E4-RV	agggcctagaagggcatc
GUCY2D-E5,6-FW	catccccctttcctggag
GUCY2D-E5,6-RV	ggggtagaaatcaggcttcc
GUCY2D-E7-FW	ccctcattgagattccttcg
GUCY2D-E7-RV	tgagggatccatgacctttc
GUCY2D-E8-FW	ggatgggcatacatcaaacc
GUCY2D-E8-RV	cacgtatgagccaccacact
GUCY2D-E9,10-FW	aaatctcatcttctgggtctgg
GUCY2D-E9,10-RV	ggtggatgtgggatgaagag
GUCY2D-E11-FW	gatagttgcagggctggtct
GUCY2D-E11-RV	gtttcatcactgggctttgc
GUCY2D-E12-FW	tgaacctctgatgtaaagaaacc
GUCY2D-E12-RV	gtagcctggaaggccagag
GUCY2D-E13,14-FW	agtgaacagccccatgagag
GUCY2D-E13,14-RV	gattgggcaggtaggctagg
GUCY2D-E15-17a-FW	tctttcccagacctcctgtc
GUCY2D-E15-17a-RV	gcatggacctgtggagatg
GUCY2D-E15-17b-FW	agcggggagtggggcttacct
GUCY2D-E15-17b-RV	ttaggcggactggggtgaggg
GUCY2D-E18,19-FW	cacggagctgaaggtgagg
GUCY2D-E18,19-RV	cttgggtgggacgttctg
CRB1-E1-FW	gtagggtgggacagagatgg
CRB1-E1-RV	aactgactgttcacattgactgg
CRB1-E2a-FW	gttgaggcagcacaaaggtc
CRB1-E2a-RV	ctggaagcacactcatcgtg
CRB1-E2b-FW	catggaggtatttgccatcag
CRB1-E2b-RV	tggccattttcataaatgattg
CRB1-E3-FW	tgacaagtgctctggtaaacaaa
CRB1-E3-RV	taagccgagaacgtgagagc
CRB1-E4-FW	ttccccagagtttttgaggt
CRB1-E4-RV	gcagtaaatatgtgtgagcactga
CRB1-E5-FW	ggcacatcaacttgctaaatca
CRB1-E5-RV	cacagtacagctcttcctgct
CRB1-E6a-FW	ttcatgcacttctgcaagatt
CRB1-E6a-RV	tgaacagaagcacctttgactg
CRB1-E6b-FW	cgaagcaacagggatgtgtt
CRB1-E6b-RV	tttcatagcaggcagaagca
CRB1-E7-FW	ttcgtcttccatcccttctg
CRB1-E7-RV	ctggtgggtcagtaacatcatc
CRB1-E8-FW	aaagatgcagggaaattagca
CRB1-E8-RV	aggcaagaggccagtcagta
CRB1-E9a-FW	atgtatcaaatagtcaatatgcaatgt
CRB1-E9a-RV	gagataaatgcctccgatttc
CRB1-E9b-FW	tgtgggagacagagctattga
CRB1-E9b-RV	cttgaggagagagctttccaa
CRB1-E10-FW	ttgtagctcctccagcctga
CRB1-E10-RV	gcatagattttcctatgggaactg
CRB1-E11-FW	agactgtgctgttccagagaga
CRB1-E11-RV	ctgttcaccccactcaacaa
CRB1-E12-FW	ggtaccagcttgctctggtt
CRB1-E12-RV	gcggaaccactgtgaaagtt
RPE65-E1-FW	gctcccaaagccataactcc
RPE65-E1-RV	gagtggagcccaagtctgtc
RPE65-E2-FW	actagaccggcaggagtgaa
RPE65-E2-RV	taaaaagcccaaaccacctg
RPE65-E3-FW	cactgccagctctatgagga
RPE65-E3-RV	acattgtgagaagaaagtgggta
RPE65-E4,5-FW	gtcaccccaagaaagtgagc
RPE65-E4,5-RV	cattcgcagcatgaataattt
RPE65-E6-FW	ggtgggaactcaaggtgaaa
RPE65-E6-RV	aggccccttatagggtaggg
RPE65-E7-9a-FW	caaaatgtgtttctttgcctgt
RPE65-E7-9a-RV	gacttacccccatggtttca
RPE65-E7-9b-FW	cgtttttgtggagacaccag
RPE65-E7-9b-RV	tgcttttccaattacatttttga
RPE65-E10-FW	agcagtttctgggttgtgga
RPE65-E10-RV	gcctatttttaaagctccttctagc
RPE65-E11-13-FW	gccaagacttaagaactctgcat
RPE65-E11-13-RV	cggaataatcaaccttactccttt
RPE65-E14-FW	aagaagtcaggtcatatggttttc
RPE65-E14-RV	gtgcgcatctgcaagttaaa
RPGRIP1-E1-FW	tgctgagaaattcctgctacaa
RPGRIP1-E1-RV	ctgggtgacagagcgagact
RPGRIP1-E2-FW	ggcccagagtcatttctcat
RPGRIP1-E2-RV	atggtgacgcatgcctataa
RPGRIP1-E3-FW	tgtactggggacagaaggcta
RPGRIP1-E3-RV	gcagaaaggagggagtgaga
RPGRIP1-E4-FW	aagggtttcacccaggtctc
RPGRIP1-E4-RV	ttccctgatcatgctgaaaa
RPGRIP1-E5-FW	gattttcctcgacatgtaccaa
RPGRIP1-E5-RV	cgagggactccgtgtctact
RPGRIP1-E6-FW	taagacgggaaggcaagaga
RPGRIP1-E6-RV	cgagttgtgaggcttggatt
RPGRIP1-E7-FW	gcaggggaaaaatagcaaca
RPGRIP1-E7-RV	tcaatttttatgaaaacagtgcaa
RPGRIP1-E8-FW	aatcaaagtcattctttgtgacatc
RPGRIP1-E8-RV	ctcggagcttcgtttttgtc
RPGRIP1-E9-FW	tagccgaccttcaattggtt
RPGRIP1-E9-RV	cttccaaaagactgccgatt
RPGRIP1-E10-FW	aaaagttccaaggcagttggt
RPGRIP1-E10-RV	caacccacaaaagaataggatca
RPGRIP1-E11-FW	aagctagagtcctcctctgtagaaa
RPGRIP1-E11-RV	ctgggcgacagcgagact
RPGRIP1-E12-FW	caggtccttgtttacattttgga
RPGRIP1-E12-RV	caggatagcacatcacctggta
RPGRIP1-E13-FW	gggtctgcaaggaaatcaaa
RPGRIP1-E13-RV	gggtatgagaggcacccttc
RPGRIP1-E14-FW	cacaacttggacttccacca
RPGRIP1-E14-RV	ggggaatacagatggtgtgg
RPGRIP1-E15-FW	tcccaaagcctacagttgct
RPGRIP1-E15-RV	tggtgtgacagttttctctttca
RPGRIP1-E16-FW	gtttgcaggcaggtgaagat
RPGRIP1-E16-RV	tgtttcaagcaagtaatcaaagaaa
RPGRIP1-E17-FW	actgcactgctgtttgatttt
RPGRIP1-E17-RV	tgagccactgcacctacttc
RPGRIP1-E18-FW	gctccatgaggagagaaatga
RPGRIP1-E18-RV	ctgcttctgcttctacctctga
RPGRIP1-E19-FW	tctggcctgagtgacagag
RPGRIP1-E19-RV	gccaggctgctcttgaaa
RPGRIP1-E20-FW	cggaactagtgaccagacagtg
RPGRIP1-E20-RV	ggattacaaggacgctccac
RPGRIP1-E21-FW	tgtcttttgatgccagttttacc
RPGRIP1-E21-RV	attcaccccacaaaaatcca
RPGRIP1-E22-FW	tccaggcaaggagtctaatctt
RPGRIP1-E22-RV	aggtaatggattaggtagtcacaaa
RPGRIP1-E23-FW	taaaatggaggcaagggaaa
RPGRIP1-E23-RV	gggataagatttcaatccactttg
RPGRIP1-E24-FW	ccattttcctttctccttcac
RPGRIP1-E24-RV	catcacagtaaaccaaattcatgtt
AIPL1-E1-FW	tcctcctggctgggtaaatc
AIPL1-E1-RV	ttttggcacagctgaaagc
AIPL1-E2-FW	atggggtgaactgagtgagc
AIPL1-E2-RV	gcttgagtcccagctttcc
AIPL1-E3-FW	gcatagtgagggagcaggat
AIPL1-E3-RV	tggcttatgaaccctctcgt
AIPL1-E4-FW	aagcatgacttcagggagatg
AIPL1-E4-RV	gggagaaggtcagccatga
AIPL1-E5-FW	tgcagaccaaggtcagagg
AIPL1-E5-RV	ggtggagacaaggtttggtg
AIPL1-E6-FW	gggatgggggatacagagag
AIPL1-E6-RV	catgggtgtgtctgactttga
SPATA7-E1-FW	aacggtttccctgctgct
SPATA7-E1-RV	aggctctccctcttcctttg
SPATA7-E2-FW	aaacgcaatcaccttttaggaa
SPATA7-E2-RV	ccaaaattctctaatctcaagaacg
SPATA7-E3-FW	gcaagattaaagcttcacatcaca
SPATA7-E3-RV	tttgtatcacactaaaccaaacaaa
SPATA7-E4-FW	aggatcttgtgttttccatcg
SPATA7-E4-RV	gcacaggaatttcagttttgc
SPATA7-E5-FW	tctagaggcacatgtgaaataaataa
SPATA7-E5-RV	ttgtgacagaggcctgaaca
SPATA7-E6-FW	aaacccttgaggctatcatttt
SPATA7-E6-RV	atcttaaggctggcagcaga
SPATA7-E7-FW	cagatgagtctgcagatatttaatca
SPATA7-E7-RV	tcatgtatgataagtgccacca
SPATA7-E8-FW	aaagtgctggatggatagaaaaa
SPATA7-E8-RV	aatagattggagcatgcaattaaa
SPATA7-E9-FW	ttccaaacatctaagataagggctat
SPATA7-E9-RV	aaaaagagattattgttcaatcctga
SPATA7-E10-FW	ccttgcataatttgagaaggtaga
SPATA7-E10-RV	ctcccaagtggtgaacttcc
SPATA7-E11-FW	aacatttttcaacctttgtagtttca
SPATA7-E11-RV	ttcacttctcccaccaccac
SPATA7-E12-FW	gtggtggtgggagaagtgaa
SPATA7-E12-RV	ttgcagcacagaaaaccaat
LCA5-E1-FW	tggatgccaatgtgaattgt
LCA5-E1-RV	aaatcagcccacttccatgt
LCA5-E2-FW	tgttacggacccacttgtgtt
LCA5-E2-RV	tccaagcaaataccaaactgc
LCA5-E3-FW	tgcccagtctgatttgtagg
LCA5-E3-RV	ccaacaaaccttttctaagtgc
LCA5-E4-FW	aaaaggaagctgaaccaggtaa
LCA5-E4-RV	aaaaatggagaaaacagaaaagga
LCA5-E5-FW	ccaagctgagcaaaacatgc
LCA5-E5-RV	cccttcaaaaaggctagtcg
LCA5-E6-FW	aatcctgtgcggttttgaag
LCA5-E6-RV	tggaagatattagaagacgctca
LCA5-E7a-FW	tttatgatgtcttttctcacttgattt
LCA5-E7a-RV	gatgtttttgcaaacgaagg
LCA5-E7b-FW	agaagtccagcctcccctaa
LCA5-E7b-RV	cctccttcattcttggcaaac
CRX1-E1-FW	gaggagaaggaggcaggatt
CRX1-E1-RV	ctggtgtatggccctgaagt
CRX1-E2-FW	tgtgtattccatccttagtttaggc
CRX1-E2-RV	cccctttataactttggctgtc
CRX1-E3-FW	atgtgaacccagcacctctc
CRX1-E3-RV	tcccgggatctaaactgc
RDH12-E1-FW	ggagaggagcagagaagcag
RDH12-E1-RV	ccaccatggtatccacaaca
RDH12-E2-FW	actaccttgccccatggaa
RDH12-E2-RV	ccccaagcctaggaggaa
RDH12-E3-FW	aaggatggctgggagaatg
RDH12-E3-RV	ttcatgtggcagaacctgtc
RDH12-E4-FW	aaggggcagagcaagtgac
RDH12-E4-RV	aacaacaagccaatgggtcta
RDH12-E5-FW	tggctcttgctttgaggaat
RDH12-E5-RV	acacgtgcatgtttgacagc
RDH12-E6-FW	tcctggggttatgtttcctg
RDH12-E6-RV	gattgcatcatcaggcacaa
RDH12-E7-FW	aaatatttttggagtgcattttg
RDH12-E7-RV	gatcagagcaggcaggattc
CEP290-E2,3-FW	aaaaatgtaaggtgctagaaaacca
CEP290-E2,3-RV	ttcccctacacacccttttaga
CEP290-E4-FW	ccattgctggcactaaggat
CEP290-E4-RV	tttctacagtttaatgaacaaatggaa
CEP290-E5-FW	gaattccatttgttcattaaactgt
CEP290-E5-RV	tttttccagccaacaataattt
CEP290-E6-FW	gcttgttgttgactcatttgaa
CEP290-E6-RV	ttggtgatgacaaaatgaaca
CEP290-E7-FW	tttgaaaattttggcctattatttatg
CEP290-E7-RV	tccctgagacaaagtcatacca
CEP290-E8,9-FW	aatatgcatcattttcccaaa
CEP290-E8,9-RV	caggcaaatataaaaatggcta
CEP290-E10-FW	tggtcaatgccaattagtaaagg
CEP290-E10-RV	tgaggtgattggagaaacaca
CEP290-E11-FW	ttccaggatgacttcaatgat
CEP290-E11-RV	ccctaataaacgtgttataaaccag
CEP290-E12-FW	tgccagtagttgctcatactttc
CEP290-E12-RV	aactctagttctaagtctaatccgtga
CEP290-E13-FW	aaaaggcatacttgtacccaca
CEP290-E13-RV	gaaaatgcatccatcatttacaa
CEP290-E14-FW	taccacttttcttgccaccat
CEP290-E14-RV	gctgcttcaccaaaactgatt
CEP290-E15-FW	ggatttggtttataaaagcacaataaa
CEP290-E15-RV	gattccacttcaatcaggttagc
CEP290-E16,17-FW	tcacagaaagttacctcattcttca
CEP290-E16,17-RV	tccacaatagaacagcaaaaaca
CEP290-E18-FW	tggagggattttggaaacaa
CEP290-E18-RV	ccggctaaaacggtgaaac
CEP290-E20-FW	tgcacgtgatataaataggtctgtc
CEP290-E20-RV	cagggaaacaatgattcaaatg
CEP290-E24,25-FW	tgatacctcttgtgttgagaaaactt
CEP290-E24,25-RV	gcaattcaaacatcccacaa
CEP290-E26-FW	tgtttttcttacatgggaaatca
CEP290-E26-RV	tgtgtgtgttatgtgggaaca
CEP290-IVS26+1655-FW	ggttcaggccgttctcct
CEP290-IVS26+1655-RV	agtttttaaggcggggagtc
CEP290-E27-FW	aactggattgtgagttttaaggaga
CEP290-E27-RV	ttggtggggttaagtacagga
CEP290-E28-FW	tccaggtctgatggaattcag
CEP290-E28-RV	ttcagagatccagacaaaccac
CEP290-E29-FW	gccaagtaaagaggattgcag
CEP290-E29-RV	tgcaaatcttgagaggtcactt
CEP290-E30-FW	gatagatgctgaaaacgaatgg
CEP290-E30-RV	ctgggcaacagaatgagacc
CEP290-E31-FW	tctcatgtgccactgtgttaaa
CEP290-E31-RV	agcccaggagttccagctat
CEP290-E32-FW	tttgtcatgtagtttgacaaaagat
CEP290-E32-RV	cggatcatgaggtcaggaga
CEP290-E33,34-FW	tttcttcaatgtgttgtgagga
CEP290-E33,34-RV	tgcattgccctcataaagaa
CEP290-E35-FW	aagcatgcaaataactgctgtc
CEP290-E35-RV	tccaatcacatgcaagtaacaa
CEP290-E36-FW	tgtttcttcctcatctcaaagga
CEP290-E36-RV	ttgtgaacagcggtgagcta
CEP290-E37-FW	tgtcttctttaagccttcattgc
CEP290-E37-RV	ccagcagtcctgaggataaaa
CEP290-E38-FW	ctcaggaagttgaggcaaaaa
CEP290-E38-RV	caacacggagatttatactaccatc
CEP290-E39-FW	tgtgaaatatgttccattaaactca
CEP290-E39-RV	tgttgaaaaatgcatgtgtgtg
CEP290-E40-FW	tcctcaaggtagacttgacatga
CEP290-E40-RV	tttgaaagtcagttttaacaaatacca
CEP290-E41-FW	aaaatgcagaagcagctacca
CEP290-E41-RV	agccaggtcatcaaattaagg
CEP290-E42-FW	tcaacctgtatagcaaaatgaaca
CEP290-E42-RV	cgagatcacaggaaaatcca
CEP290-E43-FW	ttttcctgtgatctcgttgtaaa
CEP290-E43-RV	aacataacccaagcttaagacaa
CEP290-E44-FW	catttaaaggaggccttcagtg
CEP290-E44-RV	tgcttttggccagattaaga
CEP290-E45-FW	ttcaccagaacactccgattt
CEP290-E45-RV	ataccatcaccatgatatattaggaa
CEP290-E46-FW	ttggtttggcaatacagttga
CEP290-E46-RV	cactgaaactacagggcacttg
CEP290-E47-FW	agaattgttttaaggatgaattgaa
CEP290-E47-RV	aacccttagccttgcctctc
CEP290-E48-FW	aacgttgggaacttcgttct
CEP290-E48-RV	cgtgcccagcctaaatgtat
CEP290-E49-FW	agcatttagagccccaggtt
CEP290-E49-RV	ctgttcatcaggaagaaacca
CEP290-E50-FW	agctaaaactttgactagaagaaacag
CEP290-E50-RV	ggtgcccttcagttagatgg
CEP290-E51-FW	gtgcctaggacaatgccagt
CEP290-E51-RV	gcctgttaggcagtaaagtcg
CEP290-E52-FW	tccaggctttttgtttgagaa
CEP290-E52-RV	ggaattcgattttacagggaga
CEP290-E53-FW	ggagggaggcagcattaagt
CEP290-E53-RV	tgcaatataaaggtcaaatataagatg
CEP290-E54-FW	ttgctgtatttgaccattcagg
CEP290-E54-RV	aaaggtacaaggtagtgagaaggaaa
IMPDH1-E6-8-FW	tcatccaccttgttcactgc
IMPDH1-E6-8-RV	gtcacaggcaccagtctgag
TULP1-E12,13-FW	cccacccttgtaggaagctc
TULP1-E12,13-RV	gatggatgtgctcagggagt
TULP1-E14-FW	ccacagatgccaagcctatt
TULP1-E14-RV	gagtgaccctgtgggatgtc
RD3-E2-FW	ctgttagggcagagcaggtc
RD3-E2-RV	gactccttttcccctcttgc
LRAT-E2-FW	gtactttgcgccgtacctca
LRAT-E2-RV	taggggaggtgtccaggaat
MERTK-E1F	gccactcggcactcactg
MERTK-E1R	tttgcaaacttgtccagcag
MERTK-E2R	caccccagtgctctctcttc
MERTK-E2F	tcgtttgaactcaggaggtg
MERTK-E3F	caactgcgtacaatggccta
MERTK-E3R	ttgcaaggtttgcatacagag
MERTK-E4F	tccagtttccattccccttt
MERTK-E4R	atctgtctccactgcctgct
MERTK-E5F	aagccatgaaccaagaaataaaata
MERTK-E5R	gagacagtgagaaagccagga
MERTK-E6F	tctcaaggaacgaaaacaggt
MERTK-E6R	atgcatgctggacactgaag
MERTK-E7F	ccccttagcgtagaggaagg
MERTK-E7R	tccaaacaaagcaaagtttcaa
MERTK-E8F	tggtctcatttgagtgcttttc
MERTK-E8R	aaggtgccttgcctaactca
MERTK-E9F	gctgtggaagtgtggcttct
MERTK-E9R	gcccagccttatttttcattc
MERTK-E10F	aaagtgagacctgcctatatttgtaga
MERTK-E10R	tctgggagcaatgtaagcag
MERTK-E11F	agggggaaagcttttgttgt
MERTK-E11F	catggcaatgtctggctatc
MERTK-E12F	aaggttgcaccattgcactc
MERTK-E12R	tgccagatctgagtttcaaaaa
MERTK-E13F	atcaccctggtttgcgatgt
MERTK-E13R	aaagtaagtcccccttggtga
MERTK-E14F	ctcccctagccctactagcc
MERTK-E14R	tctgggtgaaaacctcaatg
MERTK-E15F	atttgtgacagccctcatgc
MERTK-E15R	tgttcaggggtaacacaagg
MERTK-E16F	tgtttccttatttcatcactacactg
MERTK-E16R	cacccagccatatttccatc
MERTK-E17F	gctggtggtgtctctgtgtt
MERTK-E17R	tgccaaccctcagtttatca
MERTK-E18F	gagcagtgcgtctcacacat
MERTK-E18R	gggctcactggagataccac
MERTK-E19aF	gaatgaatgctgattaaaatgtgat
MERTK-E19aR	agagggggcagaagtcagat
MERTK-E19bF	tccactggacttgaacatcg
MERTK-E19bR	aacattcatctggtgctttgg
