# Supplementary material for: Detection of Variants in 15 Genes in 87 Unrelated Chinese Patients with Leber Congenital Amaurosis
Source: PLoS One. 2011 May 13;6(5):e19458. doi: 10.1371/journal.pone.0019458 (PMC3094346; doi:10.1371/journal.pone.0019458)
Supplement: Table S2 — Variants detected in the 15 genes sequenced in 87 unrelated LCA patients and 96 healthy controls. Mutations in each gene were listed separately. a) The value is the difference between the original value and substitution value. b) These changes are likely neutral variations based on computational prediction. c) Controversial, as some reports regard this mutation as a non-pathogenic mutation, den Hollander et al 2004. (XLS) [file pone.0019458.s002.xls]

## Sheet: Sheet1
Table S2. Variants detected in the 15 genes sequenced in 87 unrelated LCA patients and 96 healthy controls
		Variants		Description			Computational prediction			case/
Gene	Patient	Nucleotide	Amino Acid	State	Digenic/Triallelic	Conservation	Blosum62 a)	PolyPhen/Splice Site	SIFT	controls	report
GUCY2D	LH22	164C>T	T55M	Homo	No	Yes	6	possibly damaging	damaging	4/0	This study
	QT184	164C>T	T55M	Hetero	No	Yes	6	possibly damaging	damaging	4/0	This study
	LH15	164C>T	T55M	Hetero	Digenic	Yes	6	possibly damaging	damaging	4/0	This study
	QT453	164C>T	T55M	Hetero	Triallelic	Yes	6	possibly damaging	damaging	4/0	This study
	LH10	308A>T	E103V	Hetero	No	Yes	7	probably damaging	tolerated	2/0	This study
		2182G>A	D728H	Hetero	No	Yes	7	probably damaging	tolerated	1/0	This study
	QT359	308A>T	E103V	Hetero	No	Yes	7	probably damaging	tolerated	2/0	This study
		1979G>A	R660G	Hetero	No	Yes	7	probably damaging	damaging	1/0	This study
	QT479	935C>T	T312M	Hetero	Triallelic	Yes	6	probably damaging	tolerated	1/0	Galvin et al., 2005
		3020C>T	S1007L	Hetero	Triallelic	Yes	6	probably damaging	tolerated	1/0	This study
	QT520	1026+1G>A	splicing change	Hetero	No	N/A	N/A	splicing site abolished	N/A	1/0	This study
		[1214T>C;1216G>A]	[L405P;D406N]	Hetero	No	Yes	7	probably damaging	damaging	1/0	This study
	RP208	1312C>T	R438C	Hetero	4 variations	Yes	8	possibly damaging	tolerated	1/0	This study
	QT521	1749+1G>T	splicing change	Homo	No	N/A	N/A	splicing site abolished	N/A	1/0	This study
	LH12	1919G>A	W640L	Hetero	No	Yes	13	probably damaging	damaging	1/0	This study
		2302C>T	R768W	Hetero	No	Yes	8	probably damaging	tolerated	1/0	Lotery et al., 2000
	QT509	[2200A>G;2201T>C]	I734A	Homo	Triallelic	Yes	5	probably damaging	damaging	1/0	This study
	QT608	2351T>G	M784R	Homo	No	Yes	6	probably damaging	tolerated	1/0	This study
	LH31	3078_3083dup6bp	G1025_I1026dup	Hetero	No	Yes	N/A	N/A	N/A	1/0	This study
CRB1	LH7	866C>T c)	T289M	Hetero	No	No	6	benign	tolerated	1/0	Simonelli et al.,2007
	LH32	1834T>C	S611P	Homo	No	Yes	5	possibly damaging	tolerated	2/0	This study
	QT585	1834T>C	S611P	Homo	No	Yes	5	possibly damaging	tolerated	2/0	This study
	LH29	1903T>C b)	S635P	Hetero	No	Yes	5	benign	tolerated	1/0	This study
		4005+2T>G	splicing change	Hetero	No	N/A	N/A	splicing site abolished	N/A	3/0	This study
	QT304	2128+2T>G	splicing change	Hetero	No	N/A	N/A	splicing site abolished	N/A	1/0	This study
		4006-2A>G	splicing change	Hetero	No	N/A	N/A	splicing site abolished	N/A	1/0	This study
	QT659	2222T>C	M741T	Hetero	Digenic	Yes	6	probably damaging	tolerated	1/0	den Hollander et al., 2004
	LH23	3676G>T	G1226X	Hetero	No	Yes	7	N/A	N/A	2/0	This study
	LH21	4005+2T>G	splicing change	Homo	No	N/A	N/A	splicing site abolished	N/A	3/0	This study
	QT453	3676G>T	G1226X	Homo	Triallelic	Yes	7	N/A	N/A	2/0	This study
	LH16	3493T>C	C1165R	Hetero	Triallelic	Yes	12	probably damaging	Tolerated	1/0	This study
		4005+2T>G	splicing change	Hetero	Triallelic	N/A	N/A	splicing site abolished	N/A	3/0	This study
RPGRIP1	QT587	358C>T	Q120X	Hetero	No	No	6	N/A	N/A	3/0	This study
	QT491	358C>T	Q120X	Hetero	No	No	6	N/A	N/A	3/0	This study
		3748+1C>A	splicing change	Hetero	No	N/A	N/A	splicing site abolished	N/A	1/0	This study
	QT584	358C>T	Q120X	Hetero	No	No	6	N/A	N/A	3/0	This study
		242T>A	L81X	Hetero	No	No	5	N/A	N/A	1/0	This study
	RP208	535delG	E179SfsX10	Homo	4 variations	N/A	N/A	N/A	N/A	1/0	This study
	QT312	799C>T	R267X	Hetero	No	Yes	6	N/A	N/A	1/0	This study
	QT511	1468-2A>G	splicing change	Hetero	No	N/A	N/A	splicing site abolished	N/A	1/0	This study
		2261delT	L754RfsX5	Hetero	No	Yes	N/A	N/A	N/A	1/0	This study
	QT654	3388G>C b)	E1130Q	Hetero	No	No	3	benign	tolerated	1/0	This study
RPE65	LH38	295G>A b)	V99I	Hetero	No	Yes	1	benign	tolerated	4/0	This study
	QT479	295G>A b)	V99I	Hetero	Triallelic	Yes	1	benign	tolerated	4/0	This study
	RP208	295G>A b)	V99I	Hetero	4 variations	Yes	1	benign	tolerated	4/0	This study
	QT509	295G>A b)	V99I	Hetero	Digenic	Yes	1	benign	tolerated	4/0	This study
	LH33	997G>C b)	G333R	Hetero	No	Yes	8	benign	tolerated	1/0	This study
		1059_1060insG	K354EfsX11	Hetero	No	No	N/A	N/A	N/A	1/0	Bereta et al., 2008
SPATA7	QT461	20_23delTCAG	V7EfsX18	Hetero	No	Yes	N/A	N/A	N/A	2/0	This study
	QT586	995T>C b)	I332T	Hetero	No	Yes	5	benign	tolerated	1/0	This study
	LH24	1183C>T	R395X	Homo	No	Yes	6	N/A	N/A	1/0	Wang et al., 2009
	LH15	20_23delTCAG	V7EfsX18	Hetero	Digenic	Yes	N/A	N/A	N/A	2/0	This study
CEP290	LH17	367C>T	Q123X	Hetero	No	Yes	6	N/A	N/A	2/0	This study
		383_386delATAG	D128Efsx34	Hetero	No	Yes	N/A	N/A	N/A	1/0	Perrault et al.,2007
	QT347	367C>T	Q123X	Hetero	No	Yes	6	N/A	N/A	2/0	This study
	QT604	4897C>T	Q1633X	Hetero	No	Yes	6	N/A	N/A	1/0	This study
		6766delC	P2256HfsX2	Hetero	No	Yes	N/A	N/A	N/A	1/0	This study
	RP143	6787A>G	S2263G	Hetero	Digenic	Yes	4	benign	damaging	1/0	This study
CRX	QT645	124G>A	E42K	Hetero	No	Yes	4	possibly damaging	damaging	1/0	This study
	LH9	541delG	A181PfsX5	Hetero	No	No	N/A	N/A	N/A	1/0	Zhang et al., 2001
	RP178	458delC	P153QfsX34	Hetero	No	No	N/A	N/A	N/A	1/0	Wang et al., 2007
LCA5	QT376	1819_1820delCA	Q607VfsX6	Hetero	No	Yes	N/A	N/A	N/A	1/0	This study
	QT659	634G>T b)	A212S	Hetero	Digenic	Yes	3	benign	tolerated	1/0	This study
AIPL1	QT338	926_927ins18bp	E309Dins6	Homo	No	No	N/A	N/A	N/A	1/0	This study
RDH12	LH16	236C>T b)	A79V	Hetero	Triallelic	No	4	benign	tolerated	1/0	This study
MERTK	LH28	640T>G	F214V	Hetero	No	Yes	7	probably damaging	damaging	1/0	This study
	RP143	2873C>T	P958L	Hetero	Digenic	Yes	10	benign	damaging	1/0	This study
