# Supplementary material for: Detection of Variants in 15 Genes in 87 Unrelated Chinese Patients with Leber Congenital Amaurosis
Source: PLoS One. 2011 May 13;6(5):e19458. doi: 10.1371/journal.pone.0019458 (PMC3094346; doi:10.1371/journal.pone.0019458)
Supplement: Table S3 — Variants detected in the 15 genes sequenced in 87 unrelated LCA patients and 96 healthy controls. Patients with muations were separated into three groups. Group A: Patients with homozygous or compound heterozygous mutations in one gene. Group B: Patients with only one heterozygous mutation in one gene. Group C: Patients with Digenic or Triallelic or 4 variants. a) The difference between the original value and the substitution value. b) These variants are likely neutral variations based on computational prediction. c) Controversial, as some reports regard this mutation as an non-pathogenic mutation, den Hollander et al 2004. (XLS) [file pone.0019458.s003.xls]

## Sheet: Sheet1
Table S3.Variants detected in the 15 genes sequenced in 87 unrelated LCA patients and 96 healthy controls
Group	Gene	Patient	Nucleotide	Amino Acid	State	Conser-	Computational prediction			case/	report
		ID	Change	Change		vation	Blosum62	PolyPhen	SIFT	controls
							Differencea)	or Splice Site
A	GUCY2D	LH22	164C>T	T55M	Homo	Yes	6	possibly damaging	damaging	4/0	This study
		QT521	1749+1G>T	splicing change	Homo	N/A	N/A	splicing site abolished	N/A	1/0	This study
		QT608	2351T>G	M784R	Homo	Yes	6	probably damaging	tolerated	1/0	This study
		LH10	308A>T	E103V	Hetero	Yes	7	probably damaging	tolerated	2/0	This study
			2182G>A	D728H	Hetero	Yes	7	probably damaging	tolerated	1/0	This study
		QT359	308A>T	E103V	Hetero	Yes	7	probably damaging	tolerated	2/0	This study
			1979G>A	R660G	Hetero	Yes	7	probably damaging	damaging	1/0	This study
		QT520	1026+1G>A	splicing change	Hetero	N/A	N/A	splicing site abolished	N/A	1/0	This study
			[1214T>C;1216G>A]	[L405P;D406N]	Hetero	Yes	[7;5]	probably damaging	damaging	1/0	This study
		LH12	1919G>A	W640L	Hetero	Yes	13	probably damaging	damaging	1/0	This study
			2302C>T	R768W	Hetero	Yes	8	probably damaging	tolerated	1/0	Lotery et al., 2000
	CRB1	LH32	1834T>C	S611P	Homo	Yes	5	possibly damaging	tolerated	2/0	This study
		QT585	1834T>C	S611P	Homo	Yes	5	possibly damaging	tolerated	2/0	This study
		LH21	4005+2T>G	splicing change	Homo	N/A	N/A	splicing site abolished	N/A	3/0	This study
		LH29	1903T>C b)	S635P	Hetero	Yes	5	benign	tolerated	1/0	This study
			4005+2T>G	splicing change	Hetero	N/A	N/A	splicing site abolished	N/A	3/0	This study
		QT304	2128+2T>G	splicing change	Hetero	N/A	N/A	splicing site abolished	N/A	1/0	This study
			4006-2A>G	splicing change	Hetero	N/A	N/A	splicing site abolished	N/A	1/0	This study
	RPGRIP1	QT491	358C>T	Q120X	Hetero	No	6	N/A	N/A	3/0	This study
			3748+1C>A	splicing change	Hetero	N/A	N/A	splicing site abolished	N/A	1/0	This study
		QT584	358C>T	Q120X	Hetero	No	6	N/A	N/A	3/0	This study
			242T>A	L81X	Hetero	No	5	N/A	N/A	1/0	This study
		QT511	1468-2A>G	splicing change	Hetero	N/A	N/A	splicing site abolished	N/A	1/0	This study
			2261delT	L754RfsX5	Hetero	Yes	N/A	N/A	N/A	1/0	This study
	RPE65	LH33	997G>C b)	G333R	Hetero	Yes	8	benign	tolerated	1/0	This study
			1059_1060insG	K354EfsX11	Hetero	No	N/A	N/A	N/A	1/0	Bereta et al., 2008
	SPATA7	LH24	1183C>T	R395X	Homo	Yes	6	N/A	N/A	1/0	Wang et al., 2009
	CEP290	LH17	367C>T	Q123X	Hetero	Yes	6	N/A	N/A	2/0	This study
			383_386delATAG	D128Efsx34	Hetero	Yes	N/A	N/A	N/A	1/0	Perrault et al.,2007
		QT604	4897C>T	Q1633X	Hetero	Yes	6	N/A	N/A	1/0	This study
			6766delC	P2256HfsX2	Hetero	Yes	N/A	N/A	N/A	1/0	This study
	AIPL1	QT338	926_927ins18bp	E309DinsLNRREL	Homo	No	N/A	N/A	N/A	1/0	This study
B	GUCY2D	QT184	164C>T	T55M	Hetero	Yes	6	possibly damaging	damaging	4/0	This study
		LH31	3078_3083dupGATTCT	G1025_I1026dup	Hetero	Yes	N/A	N/A	N/A	1/0	This study
	CRB1	LH7	866C>T c)	T289M	Hetero	No	6	benign	tolerated	1/0	Simonelli et al.,2007
		LH23	3676G>T	G1226X	Hetero	Yes	7	N/A	N/A	2/0	This study
	RPGRIP1	QT587	358C>T	Q120X	Hetero	No	6	N/A	N/A	3/0	This study
		QT312	799C>T	R267X	Hetero	Yes	6	N/A	N/A	1/0	This study
		QT654	3388G>C b)	E1130Q	Hetero	No	3	benign	tolerated	1/0	This study
	RPE65	LH38	295G>A b)	V99I	Hetero	Yes	1	benign	tolerated	4/0	This study
	SPATA7	QT461	20_23delTCAG	V7EfsX18	Hetero	Yes	N/A	N/A	N/A	2/0	This study
		QT586	995T>C b)	I332T	Hetero	Yes	5	benign	tolerated	1/0	This study
	CEP290	QT347	367C>T	Q123X	Hetero	Yes	6	N/A	N/A	2/0	This study
	CRX	QT645	124G>A	E42K	Hetero	Yes	4	possibly damaging	damaging	1/0	This study
		LH9	541delG	A181PfsX5	Hetero	No	N/A	N/A	N/A	1/0	Zhang et al., 2001
		RP178	458delC	P153QfsX34	Hetero	No	N/A	N/A	N/A	1/0	Wang et al., 2007
	LCA5	QT376	1819_1820delCA	Q607VfsX6	Hetero	Yes	N/A	N/A	N/A	1/0	This study
	MERTK	LH28	640T>G	F214V	Hetero	Yes	7	probably damaging	damaging	1/0	This study
C	CRB1	LH16	3493T>C	C1165R	Hetero	Yes	12	probably damaging	tolerated	1/0	This study
	CRB1	LH16	4005+2T>G	splicing change	Hetero	N/A	N/A	splicing site abolished	N/A	3/0	This study
	RDH12	LH16	236C>T b)	A79V	Hetero	No	4	benign	tolerated	1/0	This study
	GUCY2D	QT479	935C>T	T312M	Hetero	Yes	6	probably damaging	tolerated	1/0	Galvin et al., 2005
	GUCY2D	QT479	3020C>T	S1007L	Hetero	Yes	6	probably damaging	tolerated	1/0	This study
	RPE65	QT479	295G>A b)	V99I	Hetero	Yes	1	benign	tolerated	4/0	This study
	GUCY2D	LH15	164C>T	T55M	Hetero	Yes	6	possibly damaging	damaging	4/0	This study
	SPATA7	LH15	20_23delTCAG	V7EfsX18	Hetero	Yes	N/A	N/A	N/A	2/0	This study
	GUCY2D	QT509	[2200A>G;2201T>C]	I734A	Homo	Yes	5	probably damaging	damaging	1/0	This study
	RPE65	QT509	295G>A b)	V99I	Hetero	Yes	1	benign	tolerated	4/0	This study
	CRB1	QT659	2222T>C	M741T	Hetero	Yes	6	probably damaging	tolerated	1/0	den Hollander et al., 2004
	LCA5	QT659	634G>T b)	A212S	Hetero	Yes	3	benign	tolerated	1/0	This study
	CEP290	RP143	6787A>G	S2263G	Hetero	Yes	4	benign	damaging	1/0	This study
	MERTK	RP143	2873C>T	P958L	Hetero	Yes	10	benign	damaging	1/0	This study
	CRB1	QT453	3676G>T	G1226X	Homo	Yes	7	N/A	N/A	2/0	This study
	GUCY2D	QT453	164C>T	T55M	Hetero	Yes	6	possibly damaging	damaging	4/0	This study
	RPGRIP1	RP208	535delG	E179SfsX10	Homo	N/A	N/A	N/A	N/A	1/0	This study
	GUCY2D	RP208	1312C>T	R438C	Hetero	Yes	8	possibly damaging	tolerated	1/0	This study
	RPE65	RP208	295G>A b)	V99I	Hetero	Yes	1	benign	tolerated	4/0	This study
