# Supplementary material for: Detection of Variants in 15 Genes in 87 Unrelated Chinese Patients with Leber Congenital Amaurosis
Source: PLoS One. 2011 May 13;6(5):e19458. doi: 10.1371/journal.pone.0019458 (PMC3094346; doi:10.1371/journal.pone.0019458)
Supplement: Table S4 — Frequencies of the 78 variant alleles in individual exons. The frequency of mutations in each exon was calculated based on either all mutant alleles in all 15 genes or those in individual gene. (XLS) [file pone.0019458.s004.xls]

## Sheet: Sheet1
Table S4. Frequencies of the 78 variant alleles in individual exons
Gene	Exon ID	Number of	Frequency for	Frequency for
		mutant alleles	78 mutant alleles	individual gene
GUCY2D	Exon 2	7	0.09	0.304
CRB1	Exon 6	6	0.077	0.353
CRB1	Exon 11	5	0.0641	0.294
CRB1	Exon 9	4	0.0514	0.235
RPE65	Exon 4	4	0.0514	0.666
RPGRIP1	Exon 3	4	0.0514	0.363
GUCY2D	Exon 11	3	0.0385	0.131
GUCY2D	Exon 12	3	0.0385	0.131
CEP290	Exon 6	3	0.0385	0.5
GUCY2D	Exon 3	2	0.0256	0.087
GUCY2D	Exon 4	2	0.0256	0.087
GUCY2D	Exon 8	2	0.0256	0.087
GUCY2D	Exon 9	2	0.0256	0.087
RPGRIP1	Exon 4	2	0.0256	0.182
SPATA7	Exon 2	2	0.0256	0.4
SPATA7	Exon 11	2	0.0256	0.4
CRX	Exon 3	2	0.0256	0.667
AIPL1	Exon 6	2	0.0256	1
GUCY2D	Exon 16	1	0.0128	0.043
GUCY2D	Exon 17	1	0.0128	0.043
CRB1	Exon 4	1	0.0128	0.059
CRB1	Exon 7	1	0.0128	0.059
RPGRIP1	Exon 5	1	0.0128	0.091
RPGRIP1	Exon 12	1	0.0128	0.091
RPGRIP1	Exon 15	1	0.0128	0.091
RPGRIP1	Exon 21	1	0.0128	0.091
RPGRIP1	Exon 23	1	0.0128	0.091
SPATA7	Exon 8	1	0.0128	0.2
CEP290	Exon 37	1	0.0128	0.167
CEP290	Exon 42	1	0.0128	0.167
CEP290	Exon 49	1	0.0128	0.166
RPE65	Exon 9	1	0.0128	0.167
RPE65	Exon 10	1	0.0128	0.167
CRX	Exon 2	1	0.0128	0.333
LCA5	Exon 2	1	0.0128	0.5
LCA5	Exon 7	1	0.0128	0.5
RDH12	Exon 3	1	0.0128	1
MERTK	Exon 4	1	0.0128	0.5
MERTK	Exon 19	1	0.0128	0.5
