# Supplementary material for: Detection of Variants in 15 Genes in 87 Unrelated Chinese Patients with Leber Congenital Amaurosis
Source: PLoS One. 2011 May 13;6(5):e19458. doi: 10.1371/journal.pone.0019458 (PMC3094346; doi:10.1371/journal.pone.0019458)
Supplement: Table S5 — Polymorphisms detected in 87 unrelated LCA patients and 96 healthy controls. ND: not determined. a) The c.2101C>T (p.P701S) variant in GUCY2D has been reported to cosegregate with LCA in three pedigrees (Zernant et al., 2005). This variant was found at similar frequencies in the patients and the normal controls in our study (28 heterozygotes and 1 homozygotes out of 87 LCA patients and 26 heterozygotes and 2 homozygote in 96 normal controls). The high frequency of this variant, and especially its occurrence in a heterozygous state in normal controls, argues strongly against its classification as a mutation (Vallespin et al., 2007). (XLS) [file pone.0019458.s005.xls]

## Sheet: Sheet1
Table S5. Polymorphisms detected in 87 unrelated LCA patients and 96 healthy controls
	Nucleotide	Amino Acid			Computational prediction		case/
Gene	change	Change	State	Conservation	PolyPhen	Remark	controls	report
GUCY2D	61T>C	W21R	Hetero	No	possibly damaging	Neutral	5/ND	Rozet et al., 2000
	154G>T	A52S	Hetero/homo	No	benign	Neutral	68/ND	Perrault et al., 1996
	2101C>T a)	P701S	Hetero/homo	No	benign	Neutral	29/28	Vallespin et al., 2007
CRB1	664G>A	E222K	Hetero	Yes	possibly damaging	Neutral	3/3	This report
	2306G>A	R769H	Hetero	No	benign	Neutral	7/ND	Bernal et al., 2003
RPGRIP1	287C>A	P96Q	Hetero/homo	No	benign	Neutral	1/ND	Seong et al., 2008
	574A>G	K192E	Hetero/homo	No	benign	Neutral	32/ND	Seong et al., 2008
	3097G>C	E1033Q	Hetero	No	benign	Neutral	2/ND	Seong et al., 2008
SPATA7	220G>A	V74M	Hetero/homo	No	benign	Neutral	44/ND	Wang et al., 2009
CEP290	1991A>G	D664G	Hetero/homo	Yes	possibly damaging	Neutral	14/ND	Brancati et al.,2007
	2512A>G	K838E	Hetero/homo	No	benign	Neutral	31/ND	Brancati et al.,2007
LCA5	77A>C	D26A	Hetero/homo	Yes	probably damaging	Neutral	35/ND	Seong et al., 2009
	1967G>A	G656D	Hetero/homo	No	probably damaging	Neutral	32/ND	Seong et al., 2010
AIPL1	268G>C	D90H	Hetero/homo	Yes	probably damaging	Neutral	31/ND	Seong et al., 2008
MERTK	353G>A	S118N	Hetero	No	benign	Neutral	1/ND	Brea-Fernández et al.,2008
RDH12	482G>A	R161Q	Hetero	No	benign	Neutral	3/ND	Thompson et al., 2005
