# Supplementary material for: Detection of Variants in 15 Genes in 87 Unrelated Chinese Patients with Leber Congenital Amaurosis
Source: PLoS One. 2011 May 13;6(5):e19458. doi: 10.1371/journal.pone.0019458 (PMC3094346; doi:10.1371/journal.pone.0019458)
Supplement: Table S6 — Clinical data for the 44 patients who carry variants in the 15 sequenced genes. FMB = First few months after birth *Cons = consanguinity marriage of parents. ©The boy and his father are both affected. # Both of the twins are affected. PV = poor vision; PP = photophobia; NB: Night blindness; NYS = nystagmus; ODS = oculodigital sign; RN = roving nystagmus; AV = attenuated vesseles; CRD = carpet-like retinal degeneration; PIG = pigment deposit; NFR = no foveal reflex; MA: Macular atrophy. (XLS) [file pone.0019458.s006.xls]

## Sheet: Sheet1
Table S6. Clinical data for the 44 patients who carry variants in the 15 sequenced genes
Group	Patient	Gene	Variations		Gender	Age (month) at		Inheritance/	First symptom	Visual acuity	Fundus	ERG responses
	ID		Allele 1	Allele 2		exam	onset	Cons*		(right; left)	change	rod	cone
A	LH22	GUCY2D	164C>T	164C>T	M	300	FMB	AR/Cons	PV; NYS; PP	FC/10cm；FC/15cm	AV; PIG	Extinguished	Severely Reduced
	QT521	GUCY2D	1749+1G>T	1749+1G>T	F	17	6	Isolated	PP	N/A	AV; CRD	Mildly reduced	Moderately reduced
	QT608	GUCY2D	2351T>G	2351T>G	F	62	4	Isolated	PV; NYS	0.02; 0.02	AV	Extinguished	Extinguished
	LH10	GUCY2D	308A>T	2182G>A	F	92	FMB	N/A	PV; RN; ODS	NLP; NLP	AV; NFR	N/A	N/A
	QT359	GUCY2D	308A>T	1979G>A	F	9	FMB	Isolated	PV; RN	N/A	CRD; NFR	Extinguished	Extinguished
	QT520	GUCY2D	1026+1G>A	[1214T>C;1216G>A]	M	8	4	Isolated	PV; RN	N/A	AV; NFR	Extinguished	Extinguished
	LH12	GUCY2D	1919G>A	2302C>T	F	66	FMB	Isolated	PV; RN; ODS	NLP; NLP	AV; NFR	Extinguished	Extinguished
	LH32	CRB1	1834T>C	1834T>C	M	240	FMB	Isolated/Cons	PV; RN	HM/10cm; HM/10cm	CRD; PIG	N/A	N/A
	QT585	CRB1	1834T>C	1834T>C	F	252	FMB	Isolated/Cons	PV; NYS	HM/10cm; HM/10cm	AV;NFR; PIG	Extinguished	Extinguished
	LH21	CRB1	4005+2T>G	4005+2T>G	M	8	FMB	AR	PV; RN; ODS	N/A	AV; PIG	Extinguished	Severely reduced
	LH29	CRB1	1903T>C	4005+2T>G	F	30	30	Isolated	PV;	N/A	AV; PIG	Extinguished	Severely reduced
	QT304	CRB1	2128+2T>G	4006-2A>G	M	69	24	Isolated	PV; NYS	FC/10cm; 0.02	AV; PIG	Extinguished	Extinguished
	QT491	RPGRIP1	358C>T	3748+1C>A	M	24	FMB	N/A (adapted)	PV; ODS; RN	NLP; NLP	AV; CRD	Extinguished	Extinguished
	QT584	RPGRIP1	358C>T	242T>A	F	7	FMB	Isolated	PV; ODS; RN;	N/A	CRD; NFR	Extinguished	Extinguished
	QT511	RPGRIP1	1468-2A>G	2261delT	M	11	4	Isolated	PV; ODS;	N/A	AV; CRD	Extinguished	Extinguished
	LH33	RPE65	997G>C	1059_1060insG	M	24	12	Isolated	PV; NB	N/A	AV; CRD	Extinguished	Extinguished
	LH24	SPATA7	1183C>T	1183C>T	M	15	7	Isolated	PV; ODS; RN	N/A	CRD; NFR	Extinguished	Extinguished
	LH17	SPATA7	c.367C>T	c.383_386delATAG	M	5	FMB	Isolated	PV	N/A	CRD; NFR	Extinguished	Extinguished
	QT604	CEP290	c.4897C>T	c.6766delC	M	5	5	N/A	PV	N/A	AV; CRD	Extinguished	Extinguished
	QT338	AIPL1	926_927ins18bp	926_927ins18bp	M	156	FMB	Isolated	PV; NYS	HM/50cm; HM/45cm	AV; CRD	Extinguished	Extinguished
B	QT184	GUCY2D	164C>T		M	3	3	N/A	NLP	N/A	AV; CRD	Mildly reduced	Mildly reduced
	LH31	GUCY2D	3078_3083dupGATTCT		F	60	4	N/A	PP; NYS	CF/50cm;CF/50cm	Normal	Extinguished	Extinguished
	LH7	CRB1	866C>T		M	18	FMB	N/A	PV	N/A	AV; PIG	N/A	N/A
	LH23	CRB1	3676G>T		F	11	10	Isolated	NYS	N/A	AV; CRD; NFR	Extinguished	Severely reduced
	QT587	RPGRIP1	358C>T		F	17	FMB	Isolated	NYS; PV	N/A	AV; CRD	Extinguished	Extinguished
	QT312	RPGRIP1	799C>T		M	43	FMB	Isolated	PV; PP; NYS	N/A	AV; CRD	Extinguished	Extinguished
	QT654	RPGRIP1	3388G>C		M	336	FMB	Isolated	PV; NYS	LP; LP	AV; PD; NFR	N/A	N/A
	LH38	RPE65	295G>A		M	72	FMB	familial©	PV; NYS	N/A	AV; PIG	N/A	N/A
	QT461	SPATA7	20_23delTCAG		M	33	FMB	Twin#	PV; NYS	N/A	AV; CRD; NFR	Extinguished	Extinguished
	QT586	SPATA7	995T>C		M	59	11	N/A	PV; NYS	N/A	AV; CRD; NFR	Extinguished	Extinguished
	QT347	CEP290	367C>T		M	16	FMB	Isolated	PV; NYS	N/A	N/A	Extinguished	Extinguished
	QT645	CRX	124G>A		M	3	2	AD	PV; RN	N/A	N/A	Extinguished	Extinguished
	LH9	CRX	541delG		M	120	FMB	Isolated	PV; NYS	LP; LP	AV; CRD; MA	Extinguished	Extinguished
	RP178	CRX	458delC		M	168	2	AD	PV; RN	0.01; 0.02	AV; CRD; PIG	Extinguished	Extinguished
	QT376	LCA5	1819_1820delCA		M	48	FMB	Isolated	PV; NYS	NLP; NLP	AV	Severely reduced	Severely reduced
	LH28	MERTK	640T>G		M	48	36	Isolated	NB;	N/A	AV; CRD; NFR	Severely reduced	Severely Reduced
C	LH16	CRB1	3493T>C	4005+2T>G	F	120	FMB	twin#	PV; NYS	0.09；0.05	AV; PIG	Extinguished	Extinguished
		RDH12	236C>T
	QT479	GUCY2D	935C>T	3020C>T	F	11	FMB	Isolated	NYS; PV	N/A	AV; NFR	Extinguished	Extinguished
		RPE65	295G>A
	LH15	GUCY2D	164C>T		M	24	FMB	Isolated	PV; ODS; RN	N/A	AV; CRD	Extinguished	Extinguished
		SPATA7		20_23delTCAG
	QT509	GUCY2D	[2200A>G; 2201T>C]	[2200A>G; 2201T>C]	M	38	FMB	Isolated	PV; PP; NYS	N/A	N/A	Extinguished	Extinguished
		RPE65	295G>A
	QT659	CRB1	2222T>C		M	53	2	Isolated	PV; NYS	N/A	N/A	Extinguished	Extinguished
		LCA5		634G>T
	RP143	CEP290	6787A>G		m	84	11	AR	PV; NYS	0.03; 0.02	AV;CRD; NFR	Extinguished	Extinguished
		MERTK		2873C>T
	QT453	CRB1	3676G>T	3676G>T	M	55	FMB	Isolated	PV; NYS	N/A	AV; CRD; MA	N/A	N/A
		GUCY2D	164C>T
	RP208	RPGRIP1	535delG	535delG	F	18	FMB	Isolated/Cons	PV; RN	N/A	AV;CRD; NFR	Extinguished	Extinguished
		CRB1	1312C>T
		RPE65	295G>A
